# Supplementary material for: A Real-Time Detection Method of Hg2+ in Drinking Water via Portable Biosensor: Using a Smartphone as a Low-Cost Micro-Spectrometer to Read the Colorimetric Signals
Source: Biosensors (Basel). 2022 Nov 14;12(11):1017. doi: 10.3390/bios12111017 (PMC9688040; doi:10.3390/bios12111017)
Supplement: Supplementary file 1 [file biosensors-12-01017-s001.zip]

Archive with 1 entries (1 files):
- biosensors-1973659-supplementary.pdf
